# Supplementary material for: OsTBP2.1, a TATA-Binding Protein, Alters the Ratio of OsNRT2.3b to OsNRT2.3a and Improves Rice Grain Yield
Source: Int J Mol Sci. 2022 Sep 16;23(18):10795. doi: 10.3390/ijms231810795 (PMC9503026; doi:10.3390/ijms231810795)
Supplement: Supplementary file 1 [file ijms-23-10795-s001.zip]

Archive with 1 entries (1 files):
- ijms-1867587-supplementary.pdf
